# Supplementary material for: Enhancement of Room Temperature Ethanol Sensing by Optimizing the Density of Vertically Aligned Carbon Nanofibers Decorated with Gold Nanoparticles
Source: Materials (Basel). 2022 Feb 13;15(4):1383. doi: 10.3390/ma15041383 (PMC8879461; doi:10.3390/ma15041383)
Supplement: Supplementary file 1 [file materials-15-01383-s001.zip]

Archive with 1 entries (1 files):
- materials-1581626-supplementary.pdf
